# Supplementary material for: T-S2Inet: Transformer-based sequence-to-image network for accurate nanopore sequence recognition
Source: Bioinformatics. 2024 Feb 15;40(2):btae083. doi: 10.1093/bioinformatics/btae083 (PMC10902682; doi:10.1093/bioinformatics/btae083)
Supplement: btae083_Supplementary_Data [file btae083_supplementary_data.zip]

Archive with 3 entries (3 files):
- TableS1.docx
- T-S2Inet-SI.docx
- figS1.jpg
